# Supplementary material for: Improvement of Acetaldehyde Production in Zymomonas mobilis by Engineering of Its Aerobic Metabolism
Source: Front Microbiol. 2019 Nov 14;10:2533. doi: 10.3389/fmicb.2019.02533 (PMC6868117; doi:10.3389/fmicb.2019.02533)
Supplement: Supplementary file 1 [file Table_1.XLSX]

## Sheet: Sheet1
	Supplementary Table 1
	Table of concentrations of measured metabolites in all technical replicate of strains ZM6, ndh-, adhB-and cat-adhB- mutant strains. Units; pmol per dried cell weight (mg). Student’s T-test between ZM6 and the mutants was performed in all measured metabolites.
	strain	ZM6								ndh-									adhB-										cat-adhB-
	Compound	Rep1	Rep2	Rep3	Rep4	Rep5	Average	Rel Stdev		Rep1	Rep2	Rep3	Rep5	Rep6	Average	Rel Stdev	p-value		Rep1	Rep2	Rep3	Rep4	Rep5	Rep6	Average	Rel Stdev	p-value		Rep1	Rep2	Rep3	Rep4	Rep5	Average	Rel Stdev	p-value
	Glu1P	209.759	181.802	179.098	117.314	124.96	162.586	24.4723		109.915	124.929	108.926	303.116	297.555	188.888	53.9755	0.605623		271.785	254.182	250.037	195.258	172.083	215.036	226.397	17.0381	0.0246403		225.342	179.305	234.621	253.946	276.462	233.935	15.5128	0.0180756
	Glu6P	2203.24	1982.44	2131.03	927.929	996.433	1648.22	38.3302		1287.1	1188.18	1292.6	3394.45	3118.89	2056.25	53.5414	0.492728		1700.37	1538.14	1554.66	1362.25	1459.1	1349.34	1493.98	8.86574	0.57047		1600.98	1379.48	1714.39	2213.3	2258.56	1833.34	21.1133	0.591656
	Fru6P	3668.08	3318.84	3924.41	1670.35	1967.53	2909.84	35.1973		3215.4	2645.62	2998.54	3629.98	3355.59	3169.02	11.7271	0.609229		4448.67	4505.48	4477.69	3496.84	3707.12	3767	4067.13	11.2738	0.0336926		4996.36	4578.53	3777.45	5607.32	6774.1	5146.75	21.898	0.0111132
	6PG	1848.14	1680.78	1693.98	1290.37	1314.55	1565.56	15.9159		2672.19	2882.5	2648.22	2734.1	2706.17	2728.64	3.37202	9.9349e-06		3086.48	2469.65	2759.85	1986.02	2235.79	2867.91	2567.62	16.0988	0.0010773		4842.29	3804.93	5428.43	3588.75	3864.39	4305.76	18.39	7.75749e-05
	Rib-Ribu-Xylu-5-P	113.375	99.9368	68.2721	109.282	110.749	100.323	18.5594		108.494	91.0707	88.3522	39.7276	37.1326	72.9554	44.498	0.140649		63.6815	80.1286	59.3319	38.5351	43.2246	38.3312	53.8722	31.1224	0.0018365		44.9739	39.7732	35.0454	46.5696	43.4964	41.9717	11.0015	0.000137602
	Glycerol3P	212.539	202.422	221.344	194.081	180.798	202.237	7.80812		345.129	387.823	344.264	293.23	287.361	331.562	12.5571	0.000189252		308.553	319.427	295.504	309.165	313.242	294.96	306.809	3.18481	2.8235e-07		331.897	301.579	289.228	326.046	334.793	316.708	6.37192	8.55673e-06
	2/3-PG	531.58	495.668	475.279	626.652	713.536	568.543	17.5392		501.074	456.774	431.937	654.486	594.431	527.74	17.8353	0.524533		704.846	592.299	570.959	622.067	635.932	737.537	643.94	10.0655	0.164035		988.421	853.913	1000.18	1479.59	1459.73	1156.37	25.2339	0.0027519
	PEP	66.4958	59.6995	62.866	62.1709	69.3534	64.1171	5.93614		43.3111	58.0776	48.8717	59.993	58.2012	53.6909	13.5038	0.0215756		87.6725	91.9542	92.7698	79.313	80.6723	99.4981	88.6467	8.69934	0.000118508		43.4964	47.5742	68.0223	69.677	82.0286	62.1597	26.024	0.798918
	AMP	850.003	769.451	731.145	883.908	690.83	785.068	10.2731		1250.46	1336.47	1206.35	1271.59	1251.88	1263.35	3.74645	3.09023e-06		2495.13	2369.47	2212.81	2269.77	2116.71	2072.47	2256.06	7.01396	1.60968e-08		2833.83	2416.71	2421.26	2710.9	2729.22	2622.39	7.30304	4.46063e-08
	ADP	2113.58	1922.97	1808.44	1835.86	2091.64	1954.5	7.25911		3274.9	3318.58	3117.72	3311.17	3130.26	3230.53	3.05669	1.83132e-07		3455.86	3251.16	3227.71	2892.65	2621.61	2758.97	3034.66	10.7117	7.40382e-05		3067.86	2925.79	2907.64	2784.9	2957.99	2928.84	3.47167	1.58759e-06
	ATP	4183.21	3903.64	3788.79	3663.53	3837.22	3875.28	4.98695		6946.09	7147.81	6589.83	5162.24	5086.74	6186.54	16.0065	0.000904511		5034.03	4771.49	4532.13	4275.7	3905.78	3885.25	4400.73	10.5713	0.0436014		3889.74	3929.81	3963.79	3721.43	3877.33	3876.42	2.4022	0.990787
	GMP	125.809	112.448	106.424	105.806	106.965	111.491	7.56305		263.574	259.434	237.315	155.389	134.691	210.08	28.87	0.00698022		226.182	213.336	211.094	179.695	163.723	171.743	194.295	13.2582	7.59851e-05		245.495	224.101	250.459	287.75	283.377	258.237	10.4109	2.69278e-06
	GDP	1030.03	945.538	920.438	845.138	873.868	923.002	7.74592		1177.25	1196.96	1114.04	1227.35	1172.8	1177.68	3.53002	0.00012633		1534.41	1368.64	1398	1574.44	1360.49	1420.23	1442.7	6.2391	2.52053e-06		1699.26	1452.28	1606.41	1418.42	1522.32	1539.74	7.44485	7.27853e-06
	GTP	3723.38	3473.77	3312.59	3218.91	3475.78	3440.88	5.58715		3908.75	4046.03	3600.38	4119.99	4177.51	3970.53	5.79415	0.00423438		3004.79	2765.01	2623.38	3180.68	2877.49	2815.72	2877.84	6.75879	0.000966746		3500.28	3026.08	3142.44	2884.83	3100.07	3130.74	7.30236	0.0487901
	CMP	472.885	441.761	390.711	362.676	398.048	413.216	10.5944		450.163	442.07	395.978	455.724	430.64	434.915	5.45457	0.358373		160.937	145.985	132.392	281.639	264.988	222.783	201.454	31.7141	0.000147611		509.783	417.176	436.265	488.389	462.327	462.788	8.11971	0.0909342
	CDP	868.307	761.883	665.344	598.462	639.935	706.786	15.344		587.882	604.502	587.882	894.025	891.554	713.169	23.0118	0.943945		430.683	394.662	398.536	472.548	421.508	433.401	425.223	6.64856	0.000163817		578.81	466.996	552.984	466.109	456.299	504.24	11.3389	0.00609282
	CTP	2250.74	2205.79	2119.06	2058.67	2219.23	2170.7	3.65734		1736.77	1749.13	1734.85	2031.73	2134.72	1877.44	10.1964	0.0133111		1265.88	1227.96	1154.15	1353.96	1251.88	1239.24	1248.85	5.17015	5.24638e-09		1431.84	1272.33	1236.04	1016.97	1121.92	1215.82	12.915	1.96859e-06
	UMP	3032.47	2855.07	2781.24	2633.88	2787.96	2818.12	5.12765		3477.24	3604.89	3236.16	3694.91	3597.42	3522.12	5.04236	0.00012766		3454.43	3276.17	3304.64	3221.86	2783.3	2837.67	3146.34	8.64143	0.0388876		3902.45	3413.11	3675.51	3521.97	3891.22	3680.85	5.92595	7.81979e-05
	UDP	524.63	481.149	453.809	363.526	396.195	443.861	14.5742		621.863	632.614	590.168	663.568	617.477	625.138	4.25119	0.000407007		587.338	533.579	542.278	574.085	528.754	551.793	552.971	4.20637	0.00375044		627.921	512.679	575.501	502.928	564.39	556.684	9.12183	0.0154035
	UTP	2908.28	2746.56	2621.99	2407.83	2532.48	2643.43	7.30275		3063.53	3141.14	2941.01	3183.77	3110.24	3087.94	3.01592	0.0016718		2403.18	2300.96	2285.53	2471.14	2252.84	2337.46	2341.85	3.48282	0.00673283		2630.77	2268.97	2376.64	2137.35	2349.46	2352.64	7.70072	0.0395595
	dATP	20.5434	21.5474	18.2265	13.1293	17.6086	18.211	17.9535		56.6566	61.5376	55.8534	55.2973	53.382	56.5454	5.37705	5.61641e-08		84.8181	81.216	77.546	44.5839	38.4672	39.2148	60.9743	36.6838	0.00230601		39.5369	32.8587	33.3315	61.4624	67.5495	46.9478	34.9014	0.00490668
	dGDP	88.8928	85.3401	85.6491	53.6755	60.7035	74.8522	21.8742		188.258	192.027	170.711	101.265	103.675	151.187	29.8982	0.00750497		242.425	210.414	197.977	102.692	90.7988	104.527	158.139	41.857	0.0235296		104.604	98.3989	115.478	97.3942	109.273	105.03	7.21391	0.00570355
	dGTP	160.872	136.004	129.98	112.989	120.017	131.972	13.9654		136.359	144.02	138.645	155.45	154.956	145.886	6.13506	0.167365		117.033	100.042	98.8864	96.6437	87.4007	87.1288	97.8557	11.1893	0.00409198		92.7845	80.3739	104.841	88.9431	90.7752	91.5435	9.62387	0.00221052
	dCTP	21.4702	17.6859	17.068	15.9096	16.6046	17.7477	12.2828		37.3798	37.7505	36.8855	46.8946	48.0067	41.3834	13.4378	2.09946e-05		37.3118	30.9233	33.302	23.7192	22.0201	23.2434	28.4199	22.1992	0.00592268		20.9799	17.1976	19.1479	27.4808	22.8711	21.5355	18.2751	0.0965202
	Fumarate	96.7703	79.7023	84.954	48.0376	56.3786	73.1686	27.7756		152.917	120.727	132.899	59.993	51.961	103.699	43.5339	0.205233		298.29	286.193	281.368	169.024	152.17	167.461	225.751	30.714	0.0010947		484.844	410.143	423.263	438.865	447.316	440.886	6.44871	1.13287e-08
	Citrate	1807.74	1677.53	1555.35	668.511	727.438	1287.32	42.3939		1590.22	1604.8	1542.76	1551.29	1589.41	1575.7	1.71642	0.271847		2776.43	2541.42	2563.3	1711.31	1403.64	1593.13	2098.21	28.2759	0.044127		3824.55	3068.63	3740.1	3742.17	3964.91	3668.07	9.46962	3.56132e-05
	Energy Charges	0.733196	0.73758	0.741582	0.717726	0.737654	0.733581			0.748252	0.746184	0.746634	0.699623	0.702498	0.726535				0.615562	0.615569	0.616284	0.606268	0.603485	0.603983	0.610647				0.55392	0.581592	0.582997	0.554817	0.560019	0.566508
