# Supplementary material for: Improvement of Acetaldehyde Production in Zymomonas mobilis by Engineering of Its Aerobic Metabolism
Source: Front Microbiol. 2019 Nov 14;10:2533. doi: 10.3389/fmicb.2019.02533 (PMC6868117; doi:10.3389/fmicb.2019.02533)
Supplement: Supplementary file 2 [file Table_2.XLSX]

## Sheet: Sheet1
Supplementary Table 2
List of abbreviations of metabolites.
2/3-PG	2-Phosphoglycerate, 3-Phosphoglycerate
6PG	6-phosphogluconate
AMP	Adenosine monophosphate
ADP	Adenosine diphosphate
ATP	Adenosine triphosphate
CDP	Cytidine diphosphate
CMP	Cytidine monophosphate
CTP	Cytidine triphosphate
dATP	Deoxy-adenosine triphosphate
dCTP	Deoxy-cytidine triphosphate
dGDP	Deoxy-guanosine diphosphate
dGTP	Deoxy-guanosine triphosphate
Fru6P	Fructose 6-phosphate
Glu1P	Glucose 1-phosphate
Glu6P	Glucose 6-phosphate
Glycerol 3P	Glycerol 3-phosphate
GMP	Guanosine monophosphate
GTP	Guanosine triphosphate
PEP	Phosphoenolpyruvate
Rib-Ribu-Xylu-5-P	Ribulose 5-phosphate, Ribose 5-phosphate, Xylulose 5-phosphate
UMP	Uridine monophosphate
UDP	Uridine diphosphate
UTP	Uridine triphosphate
